# Supplementary material for: Plastidial Expression of 3β-Hydroxysteroid Dehydrogenase and Progesterone 5β-Reductase Genes Confer Enhanced Salt Tolerance in Tobacco
Source: Int J Mol Sci. 2021 Oct 29;22(21):11736. doi: 10.3390/ijms222111736 (PMC8584194; doi:10.3390/ijms222111736)
Supplement: Supplementary file 1 [file ijms-22-11736-s001.zip]

Archive with 1 entries (1 files):
- ijms-1407108-supplementary.pdf
